# Supplementary material for: The X Chromosome of Hemipteran Insects: Conservation, Dosage Compensation and Sex-Biased Expression
Source: Genome Biol Evol. 2015 Nov 10;7(12):3259–68. doi: 10.1093/gbe/evv215 (PMC4700948; doi:10.1093/gbe/evv215)
Supplement: Supplementary Data [file supp_evv215_suppl_data.zip]

Archive with 21 entries (21 files):
- S4 Table (rev) Sheet1.pdf
- FigS2_Pease.pdf
- FigureS1_Rev1.pdf
- S1 Data (rev) A.pisum (autosomes).pdf
- S1 Data (rev) A.pisum (X-chromosome).pdf
- S1 Data (rev) H.halys.pdf
- S1 Data (rev) H.vitripennis.pdf
- S1 Data (rev) O.fasciatus.pdf
- S1 Table (rev).xlsx
- S2 Data (rev) AP-HH (A).pdf
- S2 Data (rev) AP-HH (X).pdf
- S2 Data (rev) AP-HV (A).pdf
- S2 Data (rev) AP-HV (X).pdf
- S2 Data (rev) AP-OF (A).pdf
- S2 Data (rev) AP-OF (X).pdf
- S2 Data (rev) HH-HV.pdf
- S2 Data (rev) HH-OF.pdf
- S2 Data (rev) HV-OF.pdf
- S2 Table.xlsx
- S3 Data (rev).docx
- S3 Table.pdf
