# Supplementary material for: The X Chromosome of Hemipteran Insects: Conservation, Dosage Compensation and Sex-Biased Expression
Source: Genome Biol Evol. 2015 Nov 10;7(12):3259–68. doi: 10.1093/gbe/evv215 (PMC4700948; doi:10.1093/gbe/evv215)
Supplement: Supplementary Data [file supp_evv215_suppl_data.zip › S1 Table (rev).xlsx]

## Sheet: Sheet1
	A.pisum							H.halys
	X-chromosome	Proportion	Autosomes	Proportion	p-value			X-chromosome	Proportion	Autosomes	Proportion	p-value
unbiased	1732	0.89974	21879	0.910335			unbiased	5077	0.995881	40555	0.972659
male-biased	169	0.0877922	1667	0.0693601	0.003		male-biased	7	0.00137309	1022	0.0245113	0.0001
female-biased	24	0.0124675	488	0.0203046	0.02		female-biased	14	0.00274617	118	0.00283008	0.8418
TOTAL	1925		24034				TOTAL	5098		41695
	O.fasciatus							H.vitripennis
	X-chromosome	Proportion	Autosomes	Proportion				X-chromosome	Proportion	Autosomes	Proportion
unbiased	5121	0.993019	46857	0.987752			unbiased	3548	0.989679	41026	0.989389
male-biased	3	0.000581734	253	0.00533328	0.0001		male-biased	7	0.00195258	134	0.00323156	0.2471
female-biased	33	0.00639907	328	0.00691429	0.7184		female-biased	30	0.0083682	306	0.00737954	0.5838
TOTAL	5157		47438				TOTAL	3585		41466
