# Supplementary material for: The X Chromosome of Hemipteran Insects: Conservation, Dosage Compensation and Sex-Biased Expression
Source: Genome Biol Evol. 2015 Nov 10;7(12):3259–68. doi: 10.1093/gbe/evv215 (PMC4700948; doi:10.1093/gbe/evv215)
Supplement: Supplementary Data [file supp_evv215_suppl_data.zip › S2 Table.xlsx]

## Sheet: Sheet1
Species	DNA		RNA		Genomic Scaffolds
	male	female	male	female	Bioproject Accn
Oncopeltus fasciatus	SRR1199307	SRR1199310	SRR1851918	SRR1851916	PRJNA229125
Halyomorpha halys	SRR1293900	SRR1298381	SRR1207182	SRR1207183	PRJNA168118
Homalodica vitripennis	SRR941998	SRR941995	SRR1865089	SRR1865088	PRJNA168119
Acyrthosiphon pisum			SRR924120	SRR924121	PRJNA13657
